# Supplementary material for: PM2.5 triggers tau aggregation in a mouse model of tauopathy
Source: JCI Insight. 2024 Jul 22;9(14):e176703. doi: 10.1172/jci.insight.176703 (PMC11383351; doi:10.1172/jci.insight.176703)
Supplement: Supporting data values [file jciinsight-9-176703-s009.xlsx]

## Sheet: Fig.1
	Figure 1A: ThS fluorescence (AFU)
	Time (min)	PBS							Tau							PM2.5 (10 μg/mL)							PM2.5 (50 μg/mL)							PM2.5 (100 μg/mL)
	0	166597	173398	172102	172130	170345	171244	174115	215431	217499	213012	215479	221065	220385	221338	221278	216560	213542	218942	212992	212933	214176	226166	226627	223886	224995	222007	222507	216969	226669	221532	234959	233242	237763	231166	247288
	10	137666	138180	137400	142408	138166	140215	145762	230174	225497	219058	218267	220025	231375	223180	229934	223602	223759	219022	221604	219736	222060	245617	242137	243455	241553	238757	245655	239862	242830	230621	232066	223340	223579	219377	222300
	20	149921	149056	151167	151479	148024	151186	151272	219459	221489	220342	221037	223434	219217	223893	232568	234818	233641	239314	237674	235221	242981	240153	240867	244310	238496	240671	242249	244836	258432	244081	256826	245590	256671	252547	253406
	30	145989	147776	150104	150507	148929	151386	149969	218800	226116	228362	215962	213016	211772	220975	235975	250509	248038	250085	247984	253511	253364	267267	272995	267361	266179	270759	273930	270115	255355	245970	248225	246006	251354	254734	255271
	40	146683	147967	144799	147326	149487	147534	148934	237352	228368	222561	215753	223064	221131	216564	225405	234490	236970	239663	240398	239488	240782	257339	255717	259894	254520	258646	258286	252699	290173	288943	281604	291063	285463	290033	289917
	50	140728	146817	143734	142671	146732	145021	147237	233231	231546	228646	230019	231896	230073	233084	256038	257634	274545	257344	251160	253907	251816	279443	281521	270929	277507	277164	272233	268328	290717	292309	301109	299775	302149	301479	303331
	60	162223	160894	161640	162217	166128	160180	207406	250593	258429	254748	261414	260399	255720	257755	241179	242738	244999	243949	241339	241443	245662	272679	242232	234738	227102	225091	231852	232492	464882	468334	413208	444680	413174	417200	514652
	70	243378	247708	248323	246073	244376	251574	247825	246224	252417	245947	248319	245325	245700	256637	236697	243286	261483	321096	302630	326869	241881	267215	258598	249898	248791	248539	245382	245964	467261	459711	571693	585715	649631	699807	655469
	80	226879	229059	224969	224897	229325	225333	231305	265631	249389	248577	259136	251858	246409	244204	272293	247994	223233	228671	230692	223177	221911	274188	276637	270213	267869	267175	268529	294793	767487	786380	654677	637248	730816	501851	640854
	90	153066	152154	149682	148355	151969	151155	151279	248310	241806	245067	245122	243987	246485	244408	253092	257118	263681	263208	262806	260903	267421	285860	289441	271458	282441	280073	279910	285024	874596	856711	746790	762797	687780	897237	781382
	100	157665	156918	156306	158671	158203	152595	155032	242845	255560	244279	260150	267805	263204	248717	457751	454791	457632	462109	454806	451945	447078	375694	347419	366512	354865	308185	308440	327283	1142215	982068	1113187	975276	1068787	1033014	1092934
	110	131345	136256	131443	132843	135238	133537	133511	261304	251068	258382	253663	249994	246584	250339	446607	450139	439128	423403	430024	420299	426515	788210	575960	567334	694922	586182	615241	569766	1249923	1241865	1252592	1208858	1241388	1221388	1171842
	120	132225	134539	145992	139801	137854	133061	329835	289738	295566	263380	258675	252582	269295	273551	448355	451011	448328	453586	452503	457852	465884	1032499	695829	704127	908393	670716	684409	671769	1534317	1421129	1416897	1403736	1343594	1383375	1309122
	130	135186	131711	133440	176001	133750	133071	183677	296929	297680	297230	302090	296103	307365	298156	539095	509046	514869	496629	512865	517992	490949	1031062	1199796	1043687	1100231	798612	860634	793115	1704525	1670720	1633539	1559338	1535824	1495491	1447973
	140	187310	189519	191373	187283	191214	191387	189053	263097	274671	256200	261175	255412	257757	246256	646438	735235	713415	663820	647085	650630	640671	1223112	1113262	1059418	1236238	1037576	1025013	953109	1848235	1920166	1982771	2009461	1985506	2007814	2118567
	150	155130	154007	158976	156009	153514	159029	157105	293644	273975	233426	256873	303745	298356	284563	834017	722635	841888	848001	922802	596549	599662	1191687	1193652	1228884	1376345	1200830	1202505	1228739	2779776	2421612	2346886	2327358	2331398	2233236	2150054
	160	157780	159571	156322	157147	159618	159085	159666	325722	359759	362734	373545	349279	373056	369101	972373	950320	952299	920831	926442	940050	923039	1364128	1334850	1411731	1377198	1243053	1218043	1267192	3093103	2978522	2738122	2943658	3115060	2976218	3161221
	170	144871	148584	146288	140010	146728	146122	144609	461538	509488	508455	484447	456616	476080	452166	1219962	1137699	1165735	1102419	1200202	1130949	1093455	1517330	1431506	1404503	1564989	1539078	1534925	1526394	3563318	3486312	3456630	3538470	3461074	3558050	3231508
	180	146484	149198	148989	151935	149598	152332	150317	564215	525748	484398	421260	443695	557390	565568	1461909	1396764	1400623	1344270	1337957	1326978	1317239	2020832	2003144	1902873	2249080	2307749	1953240	1976506	4101988	3915272	4295218	4704814	4076552	4096126	4084665
	190	149310	150748	147390	150392	146850	150232	146931	665420	584350	583248	598428	563050	582587	560756	1842053	1665969	1489945	1539478	1365475	1458455	1340596	2432648	2222181	2337406	2496374	2463702	2364770	2395120	4729235	4448704	4811230	4601516	4603419	4628190	4803134
	200	323657	233339	196502	255936	170050	188551	240018	723180	66017	631821	630107	603300	597121	618749	1769516	1906992	2103038	1761280	1785910	1952840	1731916	3304616	2706497	2543638	3016319	2930844	2824000	2798118	5173372	5037996	5249949	4975428	5112054	5194910	5076664
	210	245135	243754	242654	242774	241571	243383	240224	672524	693075	683574	647380	693437	682652	653039	2592489	2024305	1817938	1783482	1800638	1817064	2071784	3672134	3039325	3213795	3169286	3160163	3324697	3154954	6083448	5576824	5601069	6302886	6276014	5791524	5509508
	220	235483	215653	218453	220716	222865	217465	219365	891187	917441	904547	892730	824076	740012	784884	2338075	2226795	2223915	2143083	2162805	2173348	2172033	3984056	4005984	4086727	3828888	3786356	3831418	3736188	6947140	6789948	6790424	6698771	6787851	6960298	6446252
	230	148016	146870	147033	148465	146887	148021	149174	1318858	1423465	1332779	1332884	1313104	1252874	1288636	2462374	2651950	2588708	2554402	2645515	2630982	2557972	4522782	4367808	4349491	4247080	4285144	4475992	4482880	7626992	7635240	7579511	7537756	7543076	7527610	7880047
	240	154517	153799	153478	155208	155019	154545	151161	1516430	1574936	1659782	1494580	1543832	1525974	1584578	3079645	2836126	3151286	3144651	3358482	3222530	3016826	5390591	4951164	4844752	4633346	4674191	4803193	4755276	7981390	8059006	8802815	8451799	8329048	8015818	8034630
	250	139995	145884	139255	147145	140581	142133	141142	1901266	1802132	1741919	1712498	1784287	1646062	1718587	3502182	3272627	3672981	3652096	3596507	3865243	3947653	5307130	5354894	5977246	5512201	5438756	5254006	5296469	8846503	8845140	8872951	9114707	9163893	8947143	9327503
	260	161347	160073	162009	162202	163303	155564	161210	2422851	2646265	2467437	2456884	2299333	2387326	2424172	3771718	3940200	4146464	4110624	4335816	4215881	4014415	6270610	5732564	6480438	5971110	5911518	6072364	5775210	9519187	9811906	9765004	9626513	9396240	9948791	10029908
	270	136059	137027	136592	143352	135743	154552	134770	2899586	2780692	2765090	2827016	2786077	2884981	2781568	4626405	4771261	4890900	5155536	5061360	4726323	4799638	7165744	6870820	7173676	6875530	6803242	6794544	6612836	10478052	10144646	10959626	10193322	10543690	10894611	10270495
	280	164748	164050	168206	168217	169031	168169	167421	3419328	3406268	3273392	3260334	3344799	3419255	3297126	5706159	5469372	5676627	5385998	5684576	5447646	5346450	8025504	7853092	7856382	7718738	7626752	7842783	7515068	10256250	11131079	11685372	11167046	11533914	11175032	11661956
	290	145093	144197	144798	143081	142852	138793	142493	3941437	4050520	3884790	3973345	3881413	3652099	3684192	6235544	6289443	5994303	6088356	5820158	5963608	6060012	8468335	7908300	8365984	8157948	7943772	8247163	8145118	12152633	12292460	12036413	12191025	12071212	11958118	11448986
	300	148277	150667	146954	149354	148230	148289	148292	4462655	4420886	4510272	4475572	4573117	4360956	4382667	6519145	6594214	6565629	6550918	6490006	6539566	6874010	9435486	9292639	8924536	8720409	8845572	9318435	9204536	12526019	12388197	12130587	12240322	12953856	12442166	12780167
	310	145315	142671	143473	143282	144006	146528	143014	5232962	5116694	4971256	4904779	4952408	4786360	4813726	7442000	7660446	7121446	6848593	6828214	7193521	7071713	9700609	9879781	9787464	9880755	9235753	9966822	9329855	12170353	12909994	12729851	12994629	12892393	12322049	12923431
	320	147165	148704	151662	151065	148002	149878	144149	5588185	5325782	5409956	5385856	5781989	5869882	5638312	7473453	8206307	8056094	8022428	7917614	7824538	7777866	10097400	10104154	9883821	9926438	9596784	9440997	9688638	12709520	12938778	12814672	12935408	13067449	12874416	12925609
	330	163763	165227	165073	162294	162458	162527	161426	6442405	6270636	6213453	6362640	6226002	6246732	6225972	7427852	8164178	7971324	7930360	7956896	8213543	8163203	10121515	10000302	10347408	9788490	9773265	9845574	9576737	13436254	13504939	12903129	13076980	12734842	13159378	12936059
	340	150124	195137	213262	213949	240336	218079	158398	6831732	6840710	7014203	7122158	6782328	6893638	6930094	8896822	8796083	8692721	8616592	8571537	8052850	8174020	10376217	10362227	10617367	10595999	9647908	9963162	9893310	13432839	13591524	13079858	12952427	12740391	13101105	13193026
	350	153548	147973	147514	147973	145693	146462	147013	7222446	7235162	7285203	7104328	7179316	7385968	7439517	8764429	8507433	8487889	8177484	8804765	8667932	8723698	10613567	10302754	10409306	10074254	9871878	9947000	9983549	13222587	13480216	13674522	12755914	12979619	12958904	13375692
	360	237887	225404	219894	220992	225804	219788	221826	7450170	7667740	7658366	7415702	7285665	7588962	7796958	8459884	9089490	9231734	8845688	8622115	8436794	8331038	10392862	10050187	9994444	10489893	10678245	10154127	9790178	13567566	12861158	12983158	13847163	13296443	13099296	13017934
	370	144279	143654	147702	147130	144995	143530	148969	8314201	8128420	7732339	7463370	7467674	7624494	7853866	9038889	8369436	8454881	8773036	8915513	9036841	8996717	10498407	10078971	10195293	9900942	10250556	10580836	10399373	13416435	13716018	12761398	13136815	13248570	12732950	13069734
	380	152538	155220	149343	149974	149700	150615	152624	7935930	8128085	8147784	8085994	7725650	7980776	8243852	9181442	9096461	9054025	9197632	8566658	8893672	8982662	10537793	10449215	10553062	10195842	9973183	9814352	10032935	13651815	13486578	13623584	12951124	13191004	12745486	13027916
	390	143364	145186	144834	140395	142799	143899	141603	8453378	7924582	7641886	8274952	8184789	7814872	8310857	8455872	8801989	8971086	9204286	9104012	9110559	9098560	10509871	10403027	10088320	10342649	10338476	9929750	10626721	13712671	13141226	12840126	13347934	12677468	13772799	12983098
	400	128722	173043	127414	125369	125029	128313	124694	8188458	7802067	7783714	7707580	7971924	8532237	8368838	9193893	9022708	8495186	9225078	9022344	8901079	9065878	10463578	10628803	10032600	10509485	10227244	10230355	9948019	13244829	13143635	12956220	12751967	13527493	12973397	13545317
	Figure 1C: Length of fibrils (nm)
	Tau PFFs	80.4763	65.1134	44.2962	67.8375	51.5885	90.0144	41.3902	37.1101	52.6734	82.7902
		61.9491	79.1689	65.5135	71.0439	84.4966	98.3033	104.64	28.7296	45.3374	51.1853
	PM2.5-Tau PFFs	184.455	168.358	122.165	70.6972	159.475	140.918	99.6069	163.433	98.2466	101.845
		152.838	118.968	130.277	160.77	49.5284	80.9497	107.183	124.937	65.7072	123.003
	Figure 1E: Remaining tau species (relative to control)
	Time (min)	Tau PFFs						PM2.5-Tau PFFs
	20	0.3787	0.4224	0.3102	0.352	0.3332	0.3827	0.4801	0.5483	0.4102	0.4424	0.50924	0.4523
	40	0.275	0.2203	0.2012	0.1736	0.2827	0.2109	0.3504	0.3324	0.3129	0.2687	0.3826	0.3598
	60	0.0181	0.0098	0.0122	0.0087	0.0292	0.02764	0.1452	0.1123	0.1838	0.2039	0.0978	0.1383
	Figure 1F: ThS fluorescence (AFU)
	Time (min)	PBS							Tau							Tau + Tau PFFs seeds							Tau + PM2.5-Tau PFFs seeds
	0	134297	133063	131066	134174	133945	134680	135908	205453	203783	218763	218742	223764	218738	219842	432742	489724	429382	429874	482362	497234	427820	589738	595566	563380	558675	552582	569295	573551
	10	140459	137189	140065	139723	141959	142669	142511	218723	218364	223762	227463	228375	218573	219437	494603	415740	463153	536153	543445	514573	514929	519459	521489	520342	521037	523434	519217	523893
	20	141642	139454	139325	140467	137192	139925	139798	222765	224326	273647	237634	222375	223653	237653	525180	520810	614547	515469	486084	480326	474755	612462	539388	543211	458713	463668	453038	452759
	30	138887	139499	140220	141836	139036	140896	140827	276547	237653	237643	273463	263454	248798	236524	589346	648126	606746	596842	574504	604402	586467	704382	705910	790565	765149	757230	712047	765682
	40	132140	131328	129434	131150	130143	132278	134411	292565	235445	238798	236545	237657	236435	236543	517242	541905	553261	538728	484531	557039	574435	659125	646374	617584	736862	554337	497539	490165
	50	155079	141076	135593	145492	154191	133584	118546	236464	253765	264359	254538	254837	263992	268377	593644	573975	533426	556873	503745	518356	594563	576128	549986	597218	588060	560647	605306	545444
	60	159906	160564	161214	158682	157104	156860	159743	236745	298734	264378	256438	238745	263435	276243	603874	602387	592376	592367	593058	603723	642837	683240	729471	728291	793752	786486	738439	735093
	70	141695	144233	141904	140839	144741	143007	146613	284576	237635	368345	287634	292098	302384	289022	623985	635487	683673	683742	610387	624035	603476	824732	773286	873547	734762	745748	793543	724365
	80	161593	201574	185514	178837	200934	178682	203461	287435	238043	243670	234765	313475	284563	276593	624083	691635	693467	683476	642309	652502	625204	944836	951992	915847	942250	866156	868015	892638
	90	138738	136736	136790	134449	135284	131444	132624	334789	316730	399587	326535	346743	314987	348731	702365	684365	729761	702387	692362	718763	709346	996300	1004186	1080390	1105481	1139990	1131160	1116284
	100	130560	145467	142752	146781	146570	145751	143782	274598	284576	273465	275677	267758	275810	253285	724308	801266	787640	738703	773613	734692	785024	1614471	1455711	1313749	1112069	1111156	1138186	1096642
	110	191625	161547	182671	172740	183330	188262	170047	259437	294587	290587	217043	284735	293457	283457	788386	696455	711160	674115	746624	704265	735197	1458569	1700745	1652377	1854029	1863008	1990207	2020007
	120	136166	141091	139861	137485	136902	137120	137795	283761	287901	270136	275391	283073	263491	243865	817642	802375	826730	853411	836532	836651	876423	2176463	2093654	2124064	2378960	2482404	2452747	2532058
	130	112494	108298	111857	110728	111447	111183	112682	308172	302786	327610	319873	321765	318783	304276	942423	988058	964024	939215	898230	913811	840909	2932836	2915330	2818954	2653652	2530222	2433053	2343578
	140	112557	115323	114185	114334	115665	113618	115413	298435	262985	287622	201964	294762	271091	290457	893247	903276	946281	929451	929643	924516	924658	3338075	3475236	3793857	3493763	3545476	3361648	3440712
	150	139717	139892	138827	140387	139626	138468	139236	263014	266189	289408	297022	290869	222319	234435	1107855	1100494	1056034	1033852	965765	928153	903455	3862312	3908138	4033905	4245624	4592506	4704970	4366412
	160	117603	116060	121647	117622	117835	120695	117769	298374	333467	313546	298033	296542	270273	261032	1849616	1645981	1529978	1474620	1295552	1094070	1050916	5307743	5180715	5001034	5042100	4955147	4961995	4861986
	170	128449	126112	125667	129214	128344	129953	128084	328762	393274	302671	328761	373513	395142	341561	1892197	1824013	1689278	1693973	1716836	1332021	1413180	6504934	6553433	6087718	6194012	5991852	6308632	5780236
	180	133240	137174	136727	133545	132293	133850	132835	302376	337862	353622	292376	271651	216142	241102	2071123	2106827	2165702	2339611	2330697	2635346	2704052	7257894	7149431	7450684	7334068	7242677	7147438	6965106
	190	117199	117915	120179	118410	115361	119255	117495	378261	321287	301765	291751	281565	290161	280165	2731901	2791183	2732090	2691084	2698320	2841245	2923027	8306281	8066338	7882162	7972084	7639640	7772768	7862954
	200	118829	119933	120329	119296	121160	120412	120373	515908	460826	425168	449141	415966	396182	418123	3829422	3315723	3253894	3237304	3231508	3168894	3237308	7886867	7972992	8190832	8307610	8268864	8410712	8303206
	210	183516	187293	187624	184902	184866	183134	180220	578632	472861	487611	490875	397824	408762	395276	3965281	3956783	3955929	3916518	4026381	4563673	4685698	7646584	7980714	8332865	8433983	8181694	8320755	8466997
	220	155334	158257	156437	156514	158993	159595	158678	613404	696988	671434	655748	613535	551965	516923	5414262	5377402	5129389	5185722	4926000	4925345	4864970	8175820	8396242	8025741	8230373	8302670	8293014	8029049
	230	159252	156996	158598	160366	158663	156481	160285	750934	851310	901561	860343	886493	754058	806906	5861512	6020242	6065290	5866062	5785336	6172600	6227796	8094812	8226034	8317666	7963276	8313640	8490790	8709600
	240	154524	144968	146369	145149	145945	145391	144316	1494406	1017490	1183206	1255215	1124043	1140909	1049285	6199068	6494922	7093810	7143450	6817784	6866885	6685178	8580183	7919232	8789938	8728222	8055866	8292299	8422853
	250	160028	160875	158966	162349	161233	165700	164200	1685505	1840968	1506793	1360757	1278719	1232033	1035456	8120162	7843334	7653375	7599973	7603990	7476747	7100691	8842081	8294176	7943313	8095508	8141345	8246853	8598655
	260	105506	103096	106725	104534	103593	104484	103515	2083170	2132814	2402920	1925610	1966716	1837478	1942096	7850174	8271858	8141616	8022574	7727286	7880219	7905912	8759783	8039724	8388000	8461292	8266532	8223386	8396529
	270	150957	149717	148394	148381	151024	145921	148165	2637818	2978072	2613846	2277743	2300897	2302660	2402766	8402658	8392218	7964886	8147794	8277037	8181044	8131185	7659394	8594751	8640497	8727989	8320647	8487399	8571232
	280	131863	133367	129372	131534	131580	132801	130532	3461552	3271893	2969770	2704710	2890777	2787864	2965936	8402169	8303089	8433968	7932938	8287766	8137987	8530978	8475594	8111100	8416620	8071135	8496608	8219227	8907990
	290	166149	167727	164758	167293	169607	169543	185040	3803105	4053088	3591747	3509842	3378006	3416230	3313342	8914697	8309393	8468054	8232248	8368052	8237153	8002915	8277528	8698770	8077615	8658474	8205980	8792760	8899962
	300	114254	113661	110977	111476	112656	110995	110869	4688764	4429827	4303210	4543554	5117842	5094784	4731532	8234806	8333674	8194324	8276866	8525204	7938844	8225498	8452166	8720038	8450200	8627486	8699070	8006222	8298476
	310	125224	129543	185375	126452	187643	165433	123765	5331310	5867568	5340499	5287904	5178952	5272188	5258769	8040458	8684377	8683317	8324652	8257566	8575884	8355628	8912364	8775323	8318110	8411240	8420699	8262758	8251940
	320	162384	124673	125642	128765	193732	186532	173464	6052974	5926878	6196678	5968198	6007958	5939794	5754016	8472676	8562567	8667083	8128017	8283253	8265708	8112994	8315970	8764848	8549496	8485005	8064858	8709545	8773799
	330	153467	154238	158347	150293	152387	153486	150837	6958472	6855252	6737191	6747124	6004274	6561080	6672978	8540756	8621744	8745061	8330478	8038188	8439492	8293344	8127010	8659916	8089992	8077318	8731904	8761432	8660166
	340	164387	163875	168836	163943	163498	162387	168438	7754880	7516184	7367888	7121294	7170388	7050216	7233061	8844443	8531301	8373775	8484677	8396187	8290370	8200024	8796280	8431010	8436156	8984724	8347469	8560996	8014168
	350	168327	171398	173943	173612	177564	173156	176235	7228375	7874996	7665096	7619592	7808151	7959448	8062828	8515671	8415697	8752458	8727549	8613925	8428829	8294452	8714048	8950126	8551882	8325974	8616416	8181530	8017326
	360	183544	173652	175161	173498	174839	173648	174321	8541735	8219568	7875043	7637864	7990974	8182569	8241621	8680212	8594491	8245088	7848101	8596268	8452936	8439554	8898809	8344184	8601347	8661387	8544144	8267790	8357715
	370	154196	154325	160932	153272	157889	152653	151835	8870864	8429460	8386714	8185276	8288842	7841513	8033470	8290208	8924502	8743045	8369430	8232063	8453926	8443468	8023476	8934654	8673478	8437635	8634635	8834795	8238392
	380	110384	110216	128363	112367	116378	118357	117349	8807300	8155118	8372779	8378813	8134259	7839500	8187159	8231299	8243285	8356644	8286777	8792837	8779066	8540837	8034575	7934765	7982362	8637542	8723722	8743923	8242493
	390	137346	136362	137263	143262	136478	143457	140238	8019466	7824939	8002439	8469869	8606280	8386534	8228201	8327673	8587023	8921079	8376834	8581844	8741259	8528320	8249520	8143903	8328911	8812862	8923765	8498302	8683522
	400	183462	183564	180347	183465	182769	189399	187726	8305543	7918687	8633178	8474307	8409220	8117002	8186962	8544764	8954763	8354576	8203465	8654653	8556503	8857653	8340732	8491832	8820644	8839026	8637629	8251511	8012876
	Figure 1H: % Cells with tau aggregates							Figure 1J: AT8 mean fluorescence intensity (AU)
	Tau-PFFs	-	+	+	+	+		Tau-PFFs	-	+	+	+	+
	PM2.5 (μg/mL)	-	-	10	50	100		PM2.5 (μg/mL)	-	-	10	50	100
		0	9.08	18.23	34.2	57.24			0.0918	10.1249	23.4402	35.3474	52.3495
		0	15.94	30.12	40.21	62.32			0.2916	11.3201	38.241	39.2332	48.3428
		0	12.89	19.23	25.43	39.03			0.3113	20.1232	30.1245	29.4472	47.3243
		0	10.6	17.28	37.23	40.28			0.0874	16.4203	32.2336	40.2351	60.4288
		0	17.02	32.19	29.34	44.23			0.1233	15.2318	20.2374	41.2385	41.3264
		0	8.67	25.47	41.43	51.24			0.1362	8.3417	24.3421	45.5638	43.1385

## Sheet: Fig.2
	Figure 2B: % Cells with tau aggregates				Figure 2E: Tau/GAPDH in SDS fraction (relative to TX fraction)				Figure 2G: Protein levels in pellet (relative to total protein)
	PBS	Tau PFFs	PM2.5-Tau PFFs		PBS	Tau PFFs	PM2.5-Tau PFFs		PBS	Tau PFFs	PM2.5-Tau PFFs
	0	8.73	30.43		0.0083	1.3049	2.1261		0.0209	0.4774	0.5226
	0	20.56	34.72		0.0056	1.0921	1.8072		0.0224	0.5011	0.5329
	0	17.39	24.44		0.0028	1.2893	1.9676		0.0229	0.502	0.5625
	0	16.16	27.06		0.0067	0.892	1.5957		0.0221	0.4482	0.5601
	0	12.1	30.43		0.0119	1.4232	1.7075		0.0198	0.3982	0.5837
	0	21.18	19.97		0.0128	1.1248	1.6824		0.0293	0.4874	0.4982
	Figure 2I: AT8 fluorescence intensity (AU)				Figure 2K: % Cells with AT100 positive
									Figure 2L: AT8/GAPDH				Figure 2L: AT100/GAPDH
	PBS	Tau PFFs	PM2.5-Tau PFFs		PBS	Tau PFFs	PM2.5-Tau PFFs		PBS	Tau PFFs	PM2.5-Tau PFFs		PBS	Tau PFFs	PM2.5-Tau PFFs
	0.0917	14.2943	30.4048		0.51	20.13	41.31		0.2674	0.7184	1.9937		0.441	1.4384	1.7361
	0.1204	9.3921	35.2103		0.72	14.52	36.28		0.2874	0.5201	1.5081		0.6745	1.193	1.6697
	0.2322	19.3475	29.3947		0.04	16.39	26.29		0.2926	0.764	1.4921		0.5017	1.228	1.5354
	0.3153	21.7342	25.3856		0.83	12.48	21.43		0.2496	0.9326	1.7157		0.3357	1.3257	1.8709
	0.1273	15.4489	32.3987		0.22	8.34	35.57		0.1943	0.8327	1.3874		0.5624	1.3448	2.0602
	0.2081	16.3212	21.3124		0.31	12.73	28.33		0.3237	0.7237	1.5732		0.496	1.5802	1.7064

## Sheet: Fig.3
	Figure 3B: IHC AT8 optical density
	DG-Contralateral							DG-Ipsilateral
	1 month			3 months				1 month			3 months
	PBS	Tau PFFs	PM2.5-Tau PFFs	PBS	Tau PFFs	PM2.5-Tau PFFs		PBS	Tau PFFs	PM2.5-Tau PFFs	PBS	Tau PFFs	PM2.5-Tau PFFs
	1.174	1.197	1.304	1.148	1.606	1.869		1.167	1.229	1.456	1.169	1.929	2.163
	1.104	1.222	1.385	1.174	1.644	1.92		1.142	1.252	1.438	1.197	1.832	2.118
	1.133	1.296	1.369	1.19	1.583	1.891		1.113	1.29	1.492	1.172	1.622	2.017
	1.237	1.209	1.252	1.201	1.721	1.983		1.238	1.363	1.309	1.099	1.746	2.178
	1.079	1.149	1.377	1.291	1.417	1.942		1.089	1.268	1.411	1.183	1.794	1.973
	1.121	1.272	1.239	1.106	1.565	1.759		1.136	1.277	1.419	1.278	1.87	2.034
	1.146	1.213	1.453	1.186	1.544	1.737		1.125	1.191	1.383	1.211	1.685	1.901
	CA3-Contralateral							CA3-Ipsilateral
	1 month			3 months				1 month			3 months
	PBS	Tau PFFs	PM2.5-Tau PFFs	PBS	Tau PFFs	PM2.5-Tau PFFs		PBS	Tau PFFs	PM2.5-Tau PFFs	PBS	Tau PFFs	PM2.5-Tau PFFs
	1.037	1.099	1.251	1.093	1.207	1.447		1.037	1.21	1.325	1.179	1.472	1.751
	1.046	1.088	1.287	1.165	1.324	1.334		1.083	1.229	1.23	1.091	1.396	1.628
	1.102	1.095	1.276	1.072	1.212	1.397		1.059	1.237	1.221	1.083	1.381	1.677
	1.082	1.113	1.334	1.084	1.245	1.366		1.094	1.176	1.266	1.104	1.444	1.704
	1.055	1.216	1.294	1.105	1.203	1.295		1.102	1.203	1.227	1.086	1.296	1.532
	1.14	1.161	1.195	1.053	1.209	1.403		1.163	1.294	1.278	1.115	1.407	1.684
	1.079	1.192	1.308	1.116	1.269	1.379		1.114	1.233	1.188	1.129	1.372	1.569
	Figure 3D
	AT8/GAPDH				AT100/GAPDH				Iba1/GAPDH				GFAP/GAPDH
	PBS	Tau PFFs	PM2.5-Tau PFFs		PBS	Tau PFFs	PM2.5-Tau PFFs		PBS	Tau PFFs	PM2.5-Tau PFFs		PBS	Tau PFFs	PM2.5-Tau PFFs
	0.3564	1.2074	1.766		0.3072	1.4846	1.8357		0.4475	0.6053	1.5066		0.4893	0.7169	0.8374
	0.5755	1.5643	1.767		0.3466	1.4662	1.5408		0.2717	0.5559	1.1949		0.307	0.6051	0.7733
	0.6089	1.452	1.6888		0.4529	1.2935	1.7619		0.2509	0.6811	1.2498		0.2183	0.5604	0.79
	0.2894	1.3029	1.8943		0.2453	1.5928	1.9134		0.3274	0.7972	1.4283		0.3598	0.5994	0.8983
	0.4722	1.3874	1.6216		0.2376	1.3987	1.7228		0.2182	0.4277	1.1823		0.2763	0.5187	0.8237
	0.5192	1.6092	1.7012		0.2928	1.4098	1.7943		0.3109	0.5927	1.3278		0.3786	0.6242	0.7037
	0.4982	1.2491	1.7263		0.3767	1.4177	1.6434		0.3378	0.5124	1.2987		0.4198	0.7492	0.8026

## Sheet: Fig.4
	Figure 4A: Escape latency (s)
	Days	PBS								Tau PFFs								PM2.5-Tau PFFs
	1	48.96	54.02	50.05	44.52	46.92	57.06	42.03	52.08	52.98	57.12	45.92	51.94	55.94	48.89	45.08	50.12	52.21	59.64	46.05	43.8	51.17	55.12	39.84	54.96
	2	45.36	40.8	28.68	40.92	35.16	45.84	38.52	51.72	46.56	43.12	39.05	44.52	36.12	39.17	44.15	54.12	44.99	43.02	41.18	38.85	51.04	42.17	47.09	44.97
	3	40.07	31.56	36.6	34.08	41	30.96	34	23.28	38.76	31.87	38.52	33.36	29.04	36.12	28.06	34.2	32.64	41	35.18	40.96	35.79	32.81	28.99	38.11
	4	27.69	25.35	20.94	19.01	23.08	22	23.27	25.02	30.48	23.76	23.28	29.4	30.92	25.08	27.18	22.44	27.9	27.17	29.646	24.3	31.59	34.668	28.35	27.864
	5	16.99	22.04	14.19	19.97	19.07	15.94	18.08	18.07	23.2	21.44	19.91	21.6	27.08	21.6	18.24	24.64	32	26.1	24.3	26.82	25.01	31.32	27.72	19.84
	Figure 4B: Escape latency in day 5 (s)				Figure 4C: Time spent in target quadrant				Figure 4D: Swim speed (m/s)				Figure 4E: Time spent in new arm (s)
	PBS	Tau PFFs	PM2.5-Tau PFFs		PBS	Tau PFFs	PM2.5-Tau PFFs		PBS	Tau PFFs	PM2.5-Tau PFFs		PBS	Tau PFFs	PM2.5-Tau PFFs
	16.99	23.2	32		20.41	21.9	18.06		0.34	0.37	0.22		154	123	100
	22.04	21.44	26.1		30.74	21.36	16.46		0.27	0.3	0.21		170	136	117
	14.19	19.91	24.3		19.42	22.11	15.42		0.38	0.29	0.39		155	139	109
	19.97	21.6	26.82		25.59	22.54	19.85		0.32	0.28	0.38		165	125	112
	19.07	27.08	25.01		33.78	20.67	17.83		0.23	0.33	0.19		145	114	107
	15.94	21.6	31.32		27.9	18.93	18.17		0.28	0.27	0.35		157	134	124
	18.08	18.24	27.72		30.65	25.27	17.74		0.31	0.32	0.34		149	138	121
	18.07	24.64	19.84		25.02	23.18	17.83		0.25	0.31	0.28		139	129	112
	Figure 4G: Synapses per 100 μm2 in hippocampus area				Figure 4H: Average thickness of PSD (nm)				Figure 4J: Number of spines/10 μm				Figure 4L: Last 10 min LTP (of initial baseline)
	PBS	Tau PFFs	PM2.5-Tau PFFs		PBS	Tau PFFs	PM2.5-Tau PFFs		PBS	Tau PFFs	PM2.5-Tau PFFs		PBS	Tau PFFs	PM2.5-Tau PFFs
	12.15	15.42	9.12		70.12	54.71	30.12		11.5	6.34	4.23		229.525	188.603	145.14
	20.23	10.24	7.21		58.19	45.81	20.12		7.75	8.38	4.55		227.254	182.453	145.464
	15.37	9.43	6.32		54.89	47.12	24.98		10.12	5.32	3.89		235.149	176.725	160.64
	19.23	7.34	2.31		69.12	41.67	38.12		9.12	7.12	3.65		223.92	179.153	150.357
	15.28	15.34	5.44		62.09	33.98	17.65		12.98	6.19	7.13		216.915	190.562	157.299
	14.23	14.23	7.37		48.35	37.17	12.32		11.29	9.76	6.34		211.896	201.246	156.058
	16.34	13.24	9.43		77.25	42.98	29.56		8.32	9.53	4.23		220.83	190.462	162.455
	Figure 4K: Normalized LTP-fEPSP amplitude (of initial baseline)
	Time (min)	PBS							Tau PFFs							PM2.5-Tau PFFs
	0	96.9984	86.1229	106.054	110.23	90.3287	103.288	108.238	87.9618	98.6186	101.753	104.345	97.2398	87.8754	104.348	88.5394	100.622	95.361	111.311	86.7636	89.2766	101.964
	2	101.166	89.3402	92.4732	113.943	94.231	109.25	110.287	88.8552	104.121	95.3359	105.481	102.329	103.699	94.4874	95.8906	98.136	87.281	108.287	107.367	104.187	112.357
	4	88.8307	95.021	100.66	109.338	110.24	106.288	98.3249	100.638	95.0906	95.0542	113.058	98.2376	95.3763	104.399	93.5032	114.314	105.513	90.5984	108.617	109.284	93.3456
	6	99.4351	112.616	106.344	82.9679	98.2398	102.399	89.2893	93.319	90.6417	95.4146	105.154	103.288	96.9464	100.343	90.9271	101.802	99.0016	108.768	103.457	108.307	95.0879
	8	114.924	109.435	100.351	94.5308	103.383	96.231	110.294	91.8805	99.6149	98.3248	111.701	95.9388	95.3637	106.376	100.697	111.753	95.6736	97.1774	98.3765	101.383	99.1207
	10	101.011	111.262	87.3973	99.4851	93.2399	98.2043	104.229	92.7587	95.2692	93.5733	110.457	102.376	100.477	105.846	90.4592	101.872	99.0204	106.133	99.6203	95.0985	90.0989
	12	89.7236	90.3561	112.103	101.736	97.2399	103.231	102.788	90.7719	103.254	97.8252	107.864	99.2876	103.314	98.3727	105.479	96.2188	91.1597	102.397	100.232	94.1166	105.287
	14	111.636	84.7808	99.2753	105.429	101.332	94.2092	104.288	96.0203	102.595	98.9396	113.185	105.238	97.3659	98.4956	88.5604	100.547	95.0664	102.234	105.388	92.8188	102.589
	16	90.058	90.7468	104.966	87.2029	98.1093	104.239	95.2029	91.4656	95.99	93.4886	113.951	102.099	104.683	102.385	97.844	99.787	107.462	102.782	108.431	95.2187	112.898
	18	120.43	100.357	96.0853	95.5718	102.25	88.193	106.329	98.2249	101.463	89.7514	109.738	94.8765	107.866	103.477	92.906	97.0818	103.51	102.771	101.459	106.321	101.524
	20	105.871	91.8793	113.719	99.1847	102.459	97.211	94.3499	91.7417	101.499	99.1425	111.017	95.5499	100.487	95.3764	98.5029	91.7483	107.74	108.898	98.5873	105.431	102.098
	22	111.364	94.6738	102.389	90.7357	96.3982	97.0176	98.2987	91.6776	101.783	96.4079	102.549	106.49	103.276	102.477	95.1024	107.58	94.7846	114.543	96.4047	103.254	90.5765
	24	92.6661	108.918	85.9829	117.915	89.2699	101.873	93.5987	94.1427	99.0729	98.2794	113.285	103.55	98.3653	94.2178	90.9581	90.8315	109.515	107.231	90.2839	97.9897	98.0836
	26	111.47	89.6358	98.9201	105.507	109.874	100.24	98.5762	96.1656	101.038	96.8198	108.106	89.5874	99.3767	101.35	93.9579	93.3632	102.634	113.215	91.2029	95.1	96.7458
	28	101.981	96.2855	85.713	115.753	97.3875	102.235	100.33	92.7241	100.814	103.409	116.698	94.5988	102.479	103.252	89.4153	98.4357	100.609	108.174	108.576	98.1901	99.451
	30	108.219	93.2242	100.913	87.0849	90.2877	98.2349	108.576	99.4272	105.669	93.3346	112.247	97.6591	101.388	99.1874	95.8105	91.7199	104.371	110.606	102.376	105.24	93.2109
	32	343.747	324.828	310.05	301.603	330.182	326.387	318.459	253.575	268.243	281.717	261.549	274.532	294.458	270.338	205.239	211.68	243.379	201.42	210.134	224.949	223.128
	34	317.797	283.105	289.582	291.656	290.987	300.586	295.038	240.741	252.577	234.673	265.989	244.416	274.68	257.668	191.962	205.08	193.02	185.789	228.37	194.58	207.59
	36	281.931	261.854	265.922	256.604	278.599	274.038	264.302	239.658	222.833	248.521	231.554	256.599	246.582	236.762	174.024	178.768	189.238	196.532	197.156	182.456	188.02
	38	253.213	272.932	246.446	247.625	260.764	258.405	253.496	205.387	216.699	212.521	227.777	230.398	213.898	225.537	166.311	179.928	163.083	180.275	159.839	176.188	175.031
	40	233.25	247.284	248.418	223.537	235.93	227.594	240.587	203.346	195.709	197.148	182.941	202.822	205.502	219.179	177.674	162.707	153.615	178.653	171.548	160.506	158.59
	42	227.571	242.323	223.416	234.428	239.488	231.243	220.05	191.3	174.754	187.489	195.916	202.875	208.478	199.44	154.056	166.549	152.789	170.862	167.076	175.057	161.088
	44	215.722	220.409	236.736	236.192	230.396	221.306	219.787	178.751	186.993	193.58	208.405	182.41	191.853	179.698	173.955	160.688	146.688	153.74	170.919	161.992	161.935
	46	221.277	239.63	211.32	224.047	234.508	228.696	210.699	194.79	179.743	170.634	188.405	182.311	185.173	189.511	161.544	153.988	156.323	143.893	159.103	166.54	159.568
	48	232.363	223.561	235.93	213.299	226.599	217.345	216.547	184.965	172.003	181.419	196.964	185.076	196.775	186.176	168.592	155.565	146.969	157.879	158.06	170.517	153.938
	50	244.17	218.544	214.844	229.192	222.987	215.499	219.364	188.233	179.081	198.326	170.675	184.167	182.38	184.614	169.673	159.963	145.316	148.186	151.114	151.227	164.58
	52	217.476	222.445	246.458	226.77	210.253	225.487	211.291	176.224	169.027	194.644	182.964	176.794	188.335	181.583	154.788	143.824	158.698	161.297	148.744	165.875	163.974
	54	216.527	234.29	220.928	218.463	221.21	219.365	230.936	191.683	191.173	170.781	168.941	180.02	187.054	172.395	159.891	146.377	166.426	140.307	167.167	152.694	156.208
	56	217.672	242.517	235.268	213.794	220.979	218.576	225.485	195.526	173.166	178.271	174.916	191.3	186.876	187.143	151.745	147.796	163.045	147.974	144.347	151.76	177.62
	58	230.852	213.786	236.936	215.45	222.396	222.435	212.46	196.706	183.486	177.175	181.994	177.305	190.287	173.772	151.889	153.954	165.119	150.683	166.648	143.414	157.074
	60	224.81	238.697	223.933	216.013	228.029	211.202	235.585	188.489	177.415	179.227	172.432	183.095	202.209	196.457	144.794	148.612	157.428	169.376	161.435	156.659	152.373
	62	224.419	240.912	222.559	209.713	221.09	233.203	229.028	192.937	179.835	164.995	170.132	181.849	187.417	197.37	142.126	143.114	159.01	155.274	150.94	160.651	164.148
	64	239.053	234.891	218.835	230.531	225.059	210.995	227.289	191.12	177.753	176.098	192.9	173.09	183.537	198.149	155.545	145.484	149.531	153.636	169.499	159.51	161.121
	66	234.281	230.721	222.199	215.311	226.787	216.34	218.455	187.028	193.46	168.015	174.599	170.877	192.22	204.486	152.859	145.672	162.632	144.685	161.437	149.359	167.147
	68	231.104	228.324	218.84	239.207	229.488	214.2	221.304	183.34	174.886	175.788	177.505	198.053	186.179	202.77	160.606	147.056	149.926	145.564	142.002	148.205	167.007
	70	227.75	239.632	213.433	229.621	213.208	210.227	226.205	192.1	183.226	166.254	164.24	196.191	177.829	188.47	138.303	148.114	164.92	156.917	142.582	166.493	156.485
	72	211.947	224.863	219.395	238.724	214.321	216.378	228.394	183.82	176.93	199.154	168.651	182.884	186.734	171.779	154.903	141.122	162.36	148.811	155.551	162.153	140.699
	74	237.618	224.591	204.974	229.955	216.365	218.208	212.285	183.994	195.834	182.694	161.515	178.942	183.067	196.801	166.573	149.068	136.346	151.898	143.873	157.94	169.698
	76	218.111	238.735	229.798	223.856	210.757	219.446	211.117	179.143	197.783	176.725	182.888	192.031	208.136	183.011	168.394	146.626	146.021	142.009	147.855	158.316	163.701
	78	225.405	233.446	218.105	227.574	207.397	231.292	234.289	198.827	171.116	169.282	173.382	183.923	188.739	209.422	145.133	146.548	160.946	141.628	169.526	142.92	153.354
	80	234.72	217.143	233.375	223.337	213.51	224.204	204.989	185.325	182.454	169.241	173.248	189.552	195.312	198.013	144.917	151.115	147.382	161.543	145.946	160.577	162.656
	82	212.231	235.572	229.431	236.092	219.308	210.393	208.948	186.785	185.357	170.462	189.1	179.995	206.044	193.929	152.249	138.661	159.788	145.787	147.351	167.414	147.704
	84	229.44	217.844	240.66	229.335	220.498	208.38	209.687	187.328	179.65	164.226	195.889	175.695	201.625	198.131	141.928	146.195	165.664	151.074	166.558	145.431	162.354
	86	235.091	228.138	240.693	221.972	216.21	214.294	231.385	196.486	172.482	182.16	171.899	195.913	201.849	193.45	139.308	154.795	153.149	152.911	159.407	146.904	174.72
	88	241.405	228.749	226.16	220.098	219.21	210.928	224.558	193.586	185.581	168.804	171.488	202.347	208.46	177.451	148.191	141.263	166.198	146.093	150.873	156.415	162.72
	90	229.459	225.968	238.8	212.101	209.349	215.483	229.575	178.829	189.195	197.971	167.388	198.861	188.253	189.35	144.026	146.405	158.402	155.919	162.306	164.123	164.779

## Sheet: Fig.5
	Figure 5B: IHC AT8 optical density
	DG	PBS							PM2.5
	2 months	1.108	1.162	1.12	1.145	1.138	1.201	1.186	1.144	1.193	1.312	1.205	1.249	1.343	1.251
	4 months	1.179	1.202	1.186	1.264	1.218	1.322	1.241	1.504	1.41	1.477	1.384	1.372	1.586	1.461
	Figure 5C: IHC AT8 optical density
	CA3	PBS							PM2.5
	2 months	1.022	1.087	1.043	1.031	1.116	1.124	1.063	1.147	1.192	1.183	1.17	1.276	1.207	1.218
	4 months	1.2	1.196	1.153	1.287	1.245	1.21	1.175	1.379	1.354	1.402	1.371	1.449	1.318	1.385
	Figure 5D: IHC AT8 optical density
	Cortex	PBS							PM2.5
	2 months	1.03	1.047	1.043	1.028	1.061	1.096	1.077	1.139	1.104	1.123	1.126	1.232	1.159	1.176
	4 months	1.112	1.127	1.106	1.063	1.173	1.149	1.151	1.21	1.174	1.201	1.186	1.327	1.253	1.288
	Figure 5E
	AT8/β-actin			AT100/β-actin			GFAP/β-actin			Iba1/β-actin
	PBS	PM2.5		PBS	PM2.5		PBS	PM2.5		PBS	PM2.5
	1.202	1.5977		0.431	1.2374		0.7696	0.8245		0.822	0.9044
	1.0627	1.4941		0.4747	1.3936		0.6866	0.788		0.908	1.0758
	0.932	1.7441		0.4239	1.2322		0.6573	0.6344		0.8198	0.9597
	0.8988	1.6888		0.3824	1.4929		0.5234	0.9803		0.6873	1.1394
	1.2724	1.6639		0.3259	1.1044		0.4786	0.8946		0.728511	0.8163
	1.1044	1.5287		0.5398	1.0835		0.4149	1.0746		0.6348	1.0364
	1.1531	1.5024		0.5013	1.1837		0.5838	0.9736		0.7354	1.0185

## Sheet: Fig.6
	Figure 6A: Escape latency (s)
	Days	PBS								PM2.5
	1	51.33	41.64	58.23	54.86	45.3	49.52	47.76	48.56	51.28	43.16	57.83	58.9	51.1	49.74	48.69	53.66
	2	44.41	52.18	37.26	45.25	36.11	29.3	34.61	40.79	49.36	28.4	37.56	40.83	50.22	30.11	33.56	41.97
	3	39.15	35.23	25.13	30.13	33.21	39.32	28.57	40.45	28.17	34.03	27.53	35.67	29.69	35.96	30.48	39.7
	4	22.46	24.91	30.17	19.77	26.55	25.8	17.54	18.24	22.31	33.52	28.19	25.75	28.56	19.38	37.22	20.12
	5	20.43	17.37	17.46	24.53	19.71	20.5	12.78	13.83	21.27	20.41	27.82	21.6	24.72	23.14	30.33	18.58
	Figure 6B: Escape latency in day 5 (s)			Figure 6C: Time spent in target quadrant			Figure 6D: Swim speed (m/s)			Figure 6E: Time spent in new arm (s)
	PBS	PM2.5		PBS	PM2.5		PBS	PM2.5		PBS	PM2.5
	20.43	21.27		20.62	19.32		0.32	0.37		145	130
	17.37	20.41		29.73	17.45		0.19	0.23		136	123
	17.46	27.82		24.11	26.36		0.29	0.29		133	145
	24.53	21.6		33.43	24.71		0.25	0.32		160	113
	19.71	24.72		30.02	19.96		0.28	0.18		153	140
	20.5	23.14		34.81	21.35		0.35	0.19		172	132
	12.78	30.33		25.42	27.83		0.3	0.35		127	128
	13.83	18.58		21.73	21.15		0.27	0.33		169	124
	Figure 6G: Synapses per 100 μm2 in hippocampus area
				Figure 6H: Average thickness of PSD (nm)			Figure 6J: Number of spines/10 μm			Figure 6K: Last 10 min LTP (of initial baseline)
	PBS	PM2.5		PBS	PM2.5		PBS	PM2.5		PBS	PM2.5
	16.42	12.89		70.63	37.98		13.34	7.67		235.177	202.86
	12.67	17.27		48.34	38.98		13.23	8.34		221.572	200.37
	14.27	15.88		52.31	60.45		11.9	10.23		227.4	176.27
	18.87	15.51		65.9	44.56		11.23	8.23		215.176	190.819
	20.43	12.78		57.32	47.13		9.8	6.52		222.339	193.113
	21.53	9.88		60.12	38.54		8.87	9.99		213.731	179.878
	18.33	9.34		65.12	51.04		9.5	11.53		213.51	201.865
	Figure 6K: Normalized LTP-fEPSP amplitude (of initial baseline)
	Time (min)	PBS							PM2.5
	0	120.252	91.9702	90.3852	85.9849	116.913	89.9898	109.288	121.401	95.8731	93.2617	99.1112	99.0084	99.6909	111.098
	2	110.953	81.0483	114.997	99.3266	96.867	92.752	86.9991	86.6096	116.179	109.91	85.2782	103.455	98.1402	98.2292
	4	83.9248	113.713	96.1848	80.8109	96.5327	98.7497	88.1253	113.183	88.9821	86.4125	112.927	85.1161	119.935	113.806
	6	95.037	106.808	97.806	111.694	93.9276	88.9038	112.785	97.6871	90.3307	100.661	106.828	83.6673	103.623	92.4259
	8	119.213	92.582	88.4238	104.575	86.1433	89.1917	92.3904	99.1983	82.2503	116.546	105.177	112.009	87.1369	80.0933
	10	95.112	101.092	86.2099	104.277	80.0597	90.6042	102.42	100.497	115.926	96.8341	84.5717	113.159	104.118	86.1684
	12	87.4143	106.979	98.1098	112.282	96.794	88.9817	91.5447	96.4824	108.211	111.938	96.5904	84.849	86.5227	85.1912
	14	106.186	89.5798	97.3883	94.5117	113.906	92.1888	106.45	97.8578	100.184	108.035	112.297	91.1437	98.9816	102.151
	16	93.3788	106.471	96.2332	106.119	96.9372	89.182	104.192	95.2394	107.034	87.3572	100.737	112.557	104.863	115.157
	18	98.0497	109.828	93.0592	103.214	89.5699	105.997	107.914	82.8109	102.87	91.2039	100.932	100.096	93.1346	109.872
	20	118.208	95.0981	97.0212	98.5971	116.214	92.4918	109.663	97.3633	92.659	102.433	101.632	94.9474	108.52	105.685
	22	92.8693	108.378	91.8988	98.4104	110.825	87.3612	101.934	113.217	100.525	90.4515	108.946	88.9207	98.383	104.349
	24	115.849	94.5611	96.0718	97.0085	104.102	113.659	114.396	88.2924	93.4414	104.167	92.4605	88.904	106.011	113.036
	26	87.1697	104.144	115.03	98.3362	92.0621	89.5268	108.6	98.3417	102.106	100.33	108.388	109.596	101.981	90.2558
	28	118.165	107.883	94.6921	97.7585	116.06	105.103	80.236	94.4908	88.8394	93.2791	114.388	115.651	108.486	91.6856
	30	118.019	104.607	85.0545	103.986	117.558	115.584	118.613	104.919	89.5918	120.303	94.0207	88.439	103.976	105.987
	32	294.277	319.594	290.194	285.144	298.74	299.509	305.387	265.268	269.819	261.782	250.709	262.202	279.871	253.519
	34	299.433	269.774	279.493	278.371	285.709	283.499	293.59	269.108	240.933	236.112	232.721	257.016	250.62	242.053
	36	272.706	259.284	267.524	243.624	261.387	256.683	253.288	236.092	198.422	236.166	237.185	225.563	223.091	211.09
	38	270.439	254.116	251.1	242.099	249.002	255.59	246.598	223.845	217.449	204.897	196.694	206.234	213.08	194.719
	40	242.465	236.665	224.665	260.855	258.543	247.532	232.309	190.113	195.648	209.161	210.341	197.764	184.44	199.915
	42	213.118	256.163	234.819	236.252	234.019	239.727	227.32	211.391	186.566	185.559	204.403	182.746	190.035	202.047
	44	227.357	213.551	222.828	239.984	235.358	227.378	205.181	202.864	184.955	187.107	209.535	179.669	205.592	179.889
	46	218.699	222.733	239.7	207.039	231.16	208.315	235.724	191.431	180.377	197.081	193.91	178.614	187.265	201.305
	48	214.176	214.29	238.052	215.591	220.987	237.45	221.416	202.167	180.406	182.275	191.72	181.725	204.075	181.193
	50	222.15	209.159	222.667	237.974	234.966	207.241	222.466	189.819	188.2	182.314	211.746	187.832	189.464	197.41
	52	202.801	227.205	226.092	222.563	214.703	221.063	218.254	187.18	180.523	177.059	206.933	193.286	195.904	188.51
	54	228.076	204.586	229.97	213.012	235.816	214.072	234.376	189.226	202.807	180.38	198.162	203.388	171.248	195.043
	56	204.333	222.833	240.36	229.166	216.893	222.961	238.914	188.108	174.746	195.07	193.036	175.418	213.357	198.671
	58	227.367	236.506	218.871	231.258	215.813	205.298	223.812	210.396	177.015	182.798	182.116	209.991	199.447	180.915
	60	239.888	212.247	235.187	217.502	231.56	225.736	229.435	189.81	186.055	202.293	183.119	201.553	175.643	206.403
	62	242.976	228.758	211.746	208.589	230.932	210.847	216.592	199.067	176.968	201.262	183.767	204.622	177.919	183.861
	64	216.735	235.615	224.38	206.743	216.377	232.231	238.955	186.401	206.825	179.924	195.016	179.028	209.574	202.881
	66	217.826	222.298	212.546	238.886	228.114	231.624	228.05	190.161	186.571	181.04	213.074	174.525	205.71	197.385
	68	234.544	227.097	227.595	206.784	220.475	207.869	210.978	197.895	171.756	203.368	185.538	190.752	209.98	187.233
	70	234.692	213.28	232.174	225.364	222.27	214.208	228.592	186.063	176.501	176.803	211.275	205.174	190.772	201.326
	72	215.665	233.727	212.347	225.573	227.452	220.202	225.676	193.913	183.286	184.797	210.546	210.335	186.112	201.563
	74	237.705	225.141	211.23	221.538	230.28	229.664	209.734	195.042	174.991	179.729	204.323	210.91	194.938	193.61
	76	219.614	210.975	225.303	234.952	227.733	207.416	225.072	185.251	179.334	183.895	212.559	178.72	209.188	186.559
	78	206.96	235.401	228.838	226.471	223.839	222.131	230.28	203.094	179.693	180.851	181.986	179.888	197.937	205.015
	80	216.198	230.89	240.318	221.363	209.976	207.156	224.462	193.771	183.748	179.809	202.99	186.97	209.101	202.496
	82	235.499	226.765	234.93	209.369	219.135	212.486	210.624	203.616	189.925	174.218	186.954	180.437	177.731	202.932
	84	234.513	225.598	210.194	223.497	217.64	222.918	219.536	205.707	202.623	175.956	196.089	193.549	179.195	200.313
	86	240.878	215.198	224.856	214.613	219.344	209.676	205.808	209.468	204.635	179.956	185.423	193.603	179.386	207.679
	88	235.88	230.669	232.735	208.621	228.615	213.972	218.537	200.291	207.004	177.032	183.474	195.279	186.821	198.535
	90	229.112	209.628	234.287	219.78	226.962	209.601	213.045	195.221	197.661	174.19	202.157	202.696	176.258	199.865

## Sheet: Supplementary Fig.1
	Figure S1B: His levels in pellet (AU)
	PM2.5 -	PM2.5 +
	711.82	43295.1
	877.128	49092.1
	699.235	39092.3
	529.423	47024.5
	900.128	45092.4
	793.312	46372.6

## Sheet: Supplementary Fig.2
	Figure S2B: % Cells with tau aggregates
	Tau-PFFs		-	-	+	+
	Filter membrane extracts		-	+	-	+
			0	0	15.34	16.23
			0	0	12.21	14.58
			0	0	10.27	15.39
			0	0	14.38	12.93
			0	0	17.49	13.67
			0	0	15.86	11.33

## Sheet: Supplementary Fig.3
	Figure S3A
	Synapsin I/GAPDH				Synaptophysin/GAPDH				PSD95/GAPDH
	PBS	Tau PFFs	PM2.5-Tau PFFs		PBS	Tau PFFs	PM2.5-Tau PFFs		PBS	Tau PFFs	PM2.5-Tau PFFs
	3.3513	2.0512	1.4779		2.423	1.8994	0.9327		2.1176	1.5736	0.7973
	3.1569	2.2662	0.9647		2.7745	1.986	0.8999		2.1329	1.4351	0.3389
	3.4683	1.9889	0.7789		2.9794	2.0848	0.6684		2.2934	1.788	0.4983
	2.8889	2.6678	1.1879		3.199	1.3374	0.7824		2.578	1.0995	0.2394
	2.6239	1.7176	1.0285		2.3764	1.8237	1.2273		1.9276	1.2293	0.4736
	3.1938	2.4739	1.1645		2.6245	1.6284	1.1033		1.7376	1.4846	0.3626
	Figure S3B: Number of spines/10 μm				Figure S3C: % TUNEL positive cells
	PBS	Tau PFFs	PM2.5-Tau PFFs		PBS	Tau PFFs	PM2.5-Tau PFFs
	5.84	4.81	3.09		1.23	7.12	10.13
	6.19	5.16	2.58		2.21	8.12	11.23
	7.05	4.13	3.61		1.67	6.43	8.38
	7.79	4.3	3.44		2.34	8.37	10.32
	6.36	4.64	3.95		3.23	7.12	9.23
	6.24	5.29	3.83		4.02	3.23	7.4
					2.19	5.23	6.45
